# Supplementary material for: Time Preferences and Natural Resource Extraction Behavior: An Experimental Study from Artisanal Fisheries in Zanzibar
Source: PLoS One. 2016 Dec 29;11(12):e0168898. doi: 10.1371/journal.pone.0168898 (PMC5199085; doi:10.1371/journal.pone.0168898)
Supplement: S5 File — (ZIP) [file pone.0168898.s005.zip]

Archive with 2 entries (2 files):
- tables for paper.do
- time preferences and fisheries data --data for paper.dta
