# Supplementary material for: Time Preferences and Natural Resource Extraction Behavior: An Experimental Study from Artisanal Fisheries in Zanzibar
Source: PLoS One. 2016 Dec 29;11(12):e0168898. doi: 10.1371/journal.pone.0168898 (PMC5199085; doi:10.1371/journal.pone.0168898)
Supplement: S5 File — (ZIP) [file pone.0168898.s005.zip › tables for paper.do]

*Aneeque Javaid, Micaela Kulesz
*20.09.2014 

*RD-Task.do

version 11
set more off
capture log closed
log using Time preferences and CPR extraction.log, replace


#delimit ;
global games
		time_pref
		intensity_biases     
		;	
global games2
		time_pref
		 present_biased 
		 		
		;	
global games3
		time_pref_2
		 present_biased_2
		 
		;			
global games4
		time_pref_2
		 intensity_biases_2
		;			
global games5
		risk_averse
		 i.social_4
		  individualistic 
		  non_competitive 
		  i.ETO3
		  *competitive_i competitive_g 
		;
		
global socio    
		edu_2
		age    
		HHmembers 
		transport 
		electricity_1
		i.alternatelivelihood
		dago_fisher
		;
global socio2
		age  
        i.alternatelivelihood
		edu_2		
	    electricity_1
		dago_fisher
		;
global socio3
		age  
        HHmembers
		edu_2		
	    
		;		
global fishing
		vessel_ownership  
        boattype
		crewsize
		;
global fishing2
		ind_action 
		mr_depreciation
		i.vessel_ownership  
		crewsize
		;		
global views		
		trendofthefishcatch
		mr_sustainability		
		;		


* Table 3

eststo iph1:reg  ln_incomeperhour     time_pref 		if round_number ==1  &  time_pref != 99 , vce (robust)   
eststo iph2:reg  ln_incomeperhour  present_biased       if round_number==1  &  time_pref != 99 , vce (robust)   
eststo iph3:reg  ln_incomeperhour    $games2     	 	if round_number==1  &  time_pref != 99 , vce (robust)   

eststo iph4:reg  ln_incomeperhour  $games2 risk_averse     													 			 				if round_number==1 &  time_pref != 99 , vce (robust)   
eststo iph5:reg  ln_incomeperhour  $games2 risk_averse  fishingskills  $socio3  cellphone	 		 			 		  			  	if round_number==1 &  time_pref != 99 , vce (robust)   
eststo iph6:reg  ln_incomeperhour  $games2 risk_averse  fishingskills  $socio3  cellphone $fishing2 mr_sustainability_2  i.gear_1 	    if round_number==1  & time_pref != 99 , vce (robust)   

esttab iph1 iph2 iph3 iph4 iph5  iph6,  r2   nogaps star(* 0.1 ** 0.05 *** 0.01)  obslast  title( Income per unit of effort from fishing activities) se 
esttab iph1 iph2 iph3 iph4 iph5  iph6 using AppendixA,  rtf r2 onecell nogaps star(* 0.1 ** 0.05 *** 0.01)  obslast  title( Income per unit of effort from fishing activities) se append

*===================================================================================================================================================
 * 						Pooled models
*===================================================================================================================================================    

eststo PER10_1:reg  Extraction  time_pref	      i.round_number  											if   Session!=14  & time_pref != 99  & Time_Treatment == 0 , vce (robust)   
eststo PER10_2:reg  Extraction  present_biased    i.round_number  											if   Session!=14  & time_pref != 99  & Time_Treatment == 0 , vce (robust)   
eststo PER10_3:reg  Extraction  $games2 		  i.round_number					 						if   Session!=14  & time_pref != 99  & Time_Treatment == 0 , vce (robust)   
eststo PER10_4:reg  Extraction  $games2 		  i.round_number  risk_averse    							if   Session!=14  & time_pref != 99  & Time_Treatment == 0 , vce (robust)   
eststo PER10_5:reg  Extraction  $games2 		  i.round_number  risk_averse   $socio3 mr_sustainability_2	if   Session!=14  & time_pref != 99  & Time_Treatment == 0 , vce (robust)  


eststo PER11_1:reg  Extraction  time_pref 		  i.round_number  											if   Session!=14  & time_pref != 99  & Time_Treatment == 1 , vce (robust)   
eststo PER11_2:reg  Extraction  present_biased 	  i.round_number  											if   Session!=14  & time_pref != 99  & Time_Treatment == 1 , vce (robust)   
eststo PER11_3:reg  Extraction  $games2 		  i.round_number  											if   Session!=14  & time_pref != 99  & Time_Treatment == 1 , vce (robust)   
eststo PER11_4:reg  Extraction  $games2 		  i.round_number risk_averse  		  						if   Session!=14  & time_pref != 99  & Time_Treatment == 1 , vce (robust)   
eststo PER11_5:reg  Extraction  $games2 		  i.round_number risk_averse   $socio3 mr_sustainability_2 	if   Session!=14  & time_pref != 99  & Time_Treatment == 1 , vce (robust)   

esttab  PER10_1 PER10_2 PER10_3 PER10_4 PER10_5 ,  r2  nogaps  star(* 0.1 ** 0.05 *** 0.01)  obslast  title(panel and time preferences) se 
esttab  PER11_1 PER11_2 PER11_3 PER11_4 PER11_5 ,  r2  nogaps  star(* 0.1 ** 0.05 *** 0.01)  obslast  title(panel and time preferences) se 

esttab PER10_1 PER10_2 PER10_3 PER10_4 PER10_5 PER11_1 PER11_2 PER11_3 PER11_4 PER11_5 using AppendixA, onecell rtf  r2  nogaps  star(* 0.1 ** 0.05 *** 0.01)  obslast  title(panel and time preferences:pooled) se  append

*===================================================================================================================================================

*===================================================================================================================================================
* Table 4

 * 						Random effects model
*===================================================================================================================================================   
 
xtset ID round_number

eststo RER10_1:xtreg  Extraction  time_pref 	  round_number  														if  Session!=14  & time_pref != 99  & Time_Treatment == 0 , vce (cluster group)  re 
eststo RER10_2:xtreg  Extraction  present_biased  round_number  														if  Session!=14  & time_pref != 99  & Time_Treatment == 0 , vce (cluster group)  re 
eststo RER10_3:xtreg  Extraction  $games2 		  round_number cellphone risk_averse  									if  Session!=14  & time_pref != 99  & Time_Treatment == 0 , vce (cluster group)  re 
eststo RER10_4:xtreg  Extraction  $games2 		  round_number cellphone risk_averse   $socio3   						if  Session!=14  & time_pref != 99  & Time_Treatment == 0 , vce (cluster group)  re 
eststo RER10_5:xtreg  Extraction  $games2 		  round_number cellphone risk_averse   $socio3   mr_sustainability_2  	if  Session!= 14 & time_pref != 99  & Time_Treatment == 0 , vce (cluster group)  re 
eststo RER10_5a:xtreg Extraction  $games2 		  round_number cellphone risk_averse   $socio3   mr_sustainability_2  	if  Session!= 14 & time_pref != 99  & Time_Treatment == 0 & cellphone == 1, vce (cluster group)  re 

eststo RER11_1:xtreg  Extraction  time_pref 	  round_number  									  					if  Session!=14  & time_pref != 99  & Time_Treatment == 1 , vce (cluster group)  re 
eststo RER11_2:xtreg  Extraction  present_biased  round_number 							  								if  Session!=14  & time_pref != 99  & Time_Treatment == 1 , vce (cluster group)  re 
eststo RER11_3:xtreg  Extraction  $games2 		  round_number cellphone risk_averse 									if  Session!=14  & time_pref != 99  & Time_Treatment == 1 , vce (cluster group)  re 
eststo RER11_4:xtreg  Extraction  $games2 		  round_number cellphone risk_averse  $socio3  							if  Session!=14  & time_pref != 99  & Time_Treatment == 1 , vce (cluster group)  re 
eststo RER11_5:xtreg  Extraction  $games2 		  round_number cellphone risk_averse  $socio3  mr_sustainability_2      if  Session!=14  & time_pref != 99  & Time_Treatment == 1 , vce (cluster group)  re 
eststo RER11_5a:xtreg  Extraction  $games2 		  round_number cellphone risk_averse  $socio3  mr_sustainability_2      if  Session!=14  & time_pref != 99  & Time_Treatment == 1 & cellphone == 1, vce (cluster group)  re 

esttab  RER10_1 RER10_2 RER10_3 RER10_4 RER10_5 ,  r2  nogaps  star(* 0.1 ** 0.05 *** 0.01)  obslast  title(panel and time preferences) se 
esttab  RER11_1 RER11_2 RER11_3 RER11_4 RER11_5 ,  r2  nogaps  star(* 0.1 ** 0.05 *** 0.01)  obslast  title(panel and time preferences) se 

esttab RER10_1 RER10_2 RER10_3 RER10_4 RER10_5 RER11_1 RER11_2 RER11_3 RER11_4 RER11_5 using AppendixA,  rtf  r2  nogaps  star(* 0.1 ** 0.05 *** 0.01)  obslast  title(panel and time preferences:random effects) se  append

*===================================================================================================================================================
* Table 5
eststo TP_To_1:tobit time_pref  		ICperf_3 cellphone										  			if round_number == 1 & time_pref != 99  & social_4 != 99, ll(.125) ul(1) vce(robust)
eststo TP_To_2:tobit time_pref  		ICperf_3 cellphone risk_averse untrustworthy i.District											  																										if round_number == 1 & time_pref != 99  & social_4 != 99, ll(.125) ul(1) vce(robust)
eststo TP_To_3:tobit time_pref     	 	ICperf_3 cellphone risk_averse untrustworthy i.District $socio3	individualistic competitive_i  district_fish_pop district_fish_income  Vil_pop  tourist_village 	camp_village mr_sustainability_2   	if round_number == 1 & time_pref != 99  , ll(.125) ul(1) vce(robust)
eststo TP_To_4:probit present_biased 	ICperf_3 cellphone risk_averse untrustworthy i.District	$socio3	individualistic competitive_i  district_fish_pop district_fish_income  Vil_pop  tourist_village 	camp_village mr_sustainability_2	if round_number == 1 & time_pref != 99  , vce(robust)

* Table 5b
eststo PER1_1:xtreg   Extraction  round_number  ICperf_3  cellphone 													  				Time_Treatment  if    Session!=14  & time_pref != 99  , vce(robust)
eststo PER1_2:xtreg   Extraction  round_number  ICperf_3  cellphone risk_averse untrustworthy 							  i.District	Time_Treatment  if    Session!=14  & time_pref != 99  , vce(robust)
eststo PER1_3:xtreg   Extraction  round_number  ICperf_3  cellphone risk_averse untrustworthy $socio3 mr_sustainability_2 i.District	Time_Treatment  if    Session!=14  & time_pref != 99  , vce(robust)

eststo PER10_2:xtreg  Extraction  round_number  ICperf_3  cellphone risk_averse untrustworthy $socio3 mr_sustainability_2 i.District	if    Session!=14  & time_pref != 99 & Time_Treatment == 0 , vce(robust)
eststo PER11_3:xtreg  Extraction  round_number  ICperf_3  cellphone risk_averse untrustworthy $socio3 mr_sustainability_2 i.District	if    Session!=14  & time_pref != 99 & Time_Treatment == 1 , vce(robust)

esttab TP_To_1  PER1_1 ,  r2  nogaps  star(* 0.1 ** 0.05 *** 0.01)  obslast  title(TP and IQ) se 
esttab TP_To_1  PER1_1 using AppendixA,  rtf  r2  nogaps  star(* 0.1 ** 0.05 *** 0.01)  obslast  title(TP and IQ) se  append


* Table 6

eststo CC1:reg  ln_costsforbuyingthegear $games2 risk_averse cellphone  $socio3   if round_number==1   &  time_pref != 99 , vce(robust)
eststo CC2:reg  ln_costsforbuyingthegear $games3 risk_averse cellphone  $socio3 fishingskills  $fishing2 mr_sustainability_2  if round_number==1   , vce(robust)

esttab CC1 CC2 ,  r2  nogaps  star(* 0.1 ** 0.05 *** 0.01)  obslast  title(investment in fishing equipment) se 
esttab CC1 CC2  using AppendixA,  rtf  r2  onecell nogaps star(* 0.1 ** 0.05 *** 0.01)  obslast title(investment in fishing equipment) se append


*===================================================================================================================================================
* 								Robustness Checks
*===================================================================================================================================================

*===================================================================================================================================================

*		 ///Table 3: Income per unit of effort and time preferences\\\

* Clustered standard errors and including participants with inconsistent time preferences 

eststo T3_1a:reg  ln_incomeperhour  $games2 risk_averse  fishingskills  $socio2  cellphone $fishing2 mr_sustainability_2 	i.gear_1 	i.District  								if round_number==1  & time_pref != 99 , vce (robust)     
eststo T3_1: reg  ln_incomeperhour  $games2 risk_averse  fishingskills  $socio2  cellphone $fishing2 mr_sustainability_2 	i.gear_1 	Vil_pop  	camp_village tourist_village	if round_number==1  & time_pref != 99 , vce (cluster Village)

eststo T3_2: reg  ln_incomeperhour  $games3 risk_averse  fishingskills  $socio2  cellphone $fishing2 mr_sustainability_2 	i.gear_1 	i.District									if round_number==1 , vce (robust)
eststo T3_3: reg  ln_incomeperhour  $games3 risk_averse  fishingskills  $socio2  cellphone $fishing2 mr_sustainability_2 	i.gear_1 	Vil_pop  camp_village tourist_village      	if round_number==1 , vce (robust)
eststo T3_4: reg  ln_incomeperhour  $games3 risk_averse  fishingskills  $socio2  cellphone $fishing2 mr_sustainability_2 	i.gear_1    Vil_pop  camp_village tourist_village		if round_number==1 , vce (cluster Village)   

esttab T3_1a T3_1 T3_2 T3_3 T3_4  ,  r2   nogaps star(* 0.1 ** 0.05 *** 0.01)  obslast  title( Income per unit of effort from fishing activities) se 
esttab T3_1a T3_1 T3_2 T3_3 T3_4  using AppendixA,  rtf  r2  onecell nogaps star(* 0.1 ** 0.05 *** 0.01)  obslast  title(Robustness check 1: Income & TP) se append

*===================================================================================================================================================

*		 ///Table 4: CPR experiment (first round) \\\

eststo F10_D:reg  Extraction $games2 risk_averse $socio3  i.District   cellphone mr_sustainability_2	if  round_number==1 & Session!=14 & time_pref != 99  & Time_Treatment == 0 , vce (cluster group)  
eststo F11_D:reg  Extraction $games2 risk_averse $socio3  i.District   cellphone mr_sustainability_2	if  round_number==1 & Session!=14 & time_pref != 99  & Time_Treatment == 1 , vce (cluster group)  

* 	/// Controlling for performance in previous rounds (round 2-5) \\\

eststo RER10_D:xtreg  Extraction  round_number $games2 risk_averse $socio3 cellphone i.District  L1.group_extr mr_sustainability_2   if  Session!=14  & time_pref != 99  & Time_Treatment == 0 , vce (cluster group)  re 
eststo RER11_D:xtreg  Extraction  round_number $games2 risk_averse $socio3 cellphone i.District  L1.group_extr mr_sustainability_2   if  Session!=14  & time_pref != 99  & Time_Treatment == 1 , vce (cluster group)  re 

eststo RER10_c:xtreg  Extraction  round_number $games2 risk_averse $socio3 cellphone i.District  L1.group_extr mr_sustainability_2   if  Session!=14  & time_pref != 99  & Time_Treatment == 0 & cellphone2==1, vce (cluster group)  re 
eststo RER11_c:xtreg  Extraction  round_number $games2 risk_averse $socio3 cellphone i.District  L1.group_extr mr_sustainability_2   if  Session!=14  & time_pref != 99  & Time_Treatment == 1 & cellphone2==1, vce (cluster group)  re 

esttab F10_D F11_D RER10_D RER11_D RER10_c RER11_c,  r2   nogaps star(* 0.1 ** 0.05 *** 0.01)  obslast  title( CPR experiments) se 
esttab F10_D F11_D RER10_D RER11_D RER10_c RER11_c  using AppendixA,  rtf  r2  onecell nogaps star(* 0.1 ** 0.05 *** 0.01)  obslast  title(Robustness check 2: CPR & TP) se append

*===================================================================================================================================================
* 	/// Multilevel regression models \\\

eststo MER10_5:xtmixed  Extraction  $games2 round_number risk_averse mr_sustainability_2  $socio3  cellphone   district_fish_income  Vil_pop  tourist_village camp_village  if  Session!=14  & time_pref != 99  & Time_Treatment == 0 ,||District: ||Village:||ID:, mle nolog
eststo MER11_5:xtmixed  Extraction  $games2 round_number risk_averse mr_sustainability_2  $socio3  cellphone   district_fish_income  Vil_pop  tourist_village camp_village  if  Session!=14  & time_pref != 99  & Time_Treatment == 1 ,||District: ||Village: ||ID:, mle nolog 

eststo MER20_5:xtmixed  Extraction  $games3 round_number risk_averse mr_sustainability_2  $socio3  cellphone   district_fish_income  Vil_pop  tourist_village camp_village  group_trust  sd_group_age  if  Session!=14  & Time_Treatment == 0 ,||District: ||Village:||ID:, mle nolog
eststo MER21_5:xtmixed  Extraction  $games3 round_number risk_averse mr_sustainability_2  $socio3  cellphone   district_fish_income  Vil_pop  tourist_village camp_village  group_trust  sd_group_age  if  Session!=14  & Time_Treatment == 1 ,||District: ||Village: ||ID:, mle nolog 

*===================================================================================================================================================

eststo RoR_11:xtreg  Extraction  $games2 round_number  risk_averse   $socio3 mr_sustainability_2 cellphone i.District	if  Session != 14 & time_pref != 99   & Time_Treatment == 0 , vce (cluster Village)  re 
eststo RoR_12:xtreg  Extraction  $games2 round_number  risk_averse   $socio3 mr_sustainability_2 cellphone i.District	if  Session != 14 & time_pref != 99   & Time_Treatment == 1 , vce (cluster Village)  re 

eststo RoR_21:xtreg  Extraction  $games2 round_number  risk_averse   $socio3 mr_sustainability_2 cellphone  Vil_pop  tourist_village 	camp_village  group_trust  sd_group_age  if  Session != 14 & time_pref != 99   & Time_Treatment == 0 , vce (cluster Village)  re 
eststo RoR_22:xtreg  Extraction  $games2 round_number  risk_averse   $socio3 mr_sustainability_2 cellphone  Vil_pop  tourist_village 	camp_village  group_trust  sd_group_age  if  Session != 14 & time_pref != 99   & Time_Treatment == 1 , vce (cluster Village)  re 

eststo RoR_31:xtreg  Extraction  $games3 round_number  risk_averse   $socio3 mr_sustainability_2 cellphone i.District	if  Session != 14 & Time_Treatment == 0 , vce (cluster Village)  re 
eststo RoR_32:xtreg  Extraction  $games3 round_number  risk_averse   $socio3 mr_sustainability_2 cellphone i.District	if  Session != 14 & Time_Treatment == 1 , vce (cluster Village)  re 


esttab RoR_11 RoR_12 RoR_21 RoR_22 RoR_31 RoR_32 MER10_5 MER11_5 MER20_5 MER21_5,  r2  nogaps  star(* 0.1 ** 0.05 *** 0.01)  obslast  title(panel and time preferences) se 
esttab RoR_11 RoR_12 RoR_21 RoR_22 RoR_31 RoR_32 MER10_5 MER11_5 MER20_5 MER21_5 using AppendixA,  rtf  r2  onecell nogaps star(* 0.1 ** 0.05 *** 0.01)  obslast  title(Robustness check 3: CPR & TP) se append

*===================================================================================================================================================

drop _est*
